# Supplementary material for: Amperometric Biosensor for Quantitative Measurement Using Sandwich Immunoassays
Source: Biosensors (Basel). 2023 May 5;13(5):519. doi: 10.3390/bios13050519 (PMC10216821; doi:10.3390/bios13050519)
Supplement: Supplementary file 1 [file biosensors-13-00519-s001.zip]

Archive with 1 entries (1 files):
- biosensors-2352741-supplementary.pdf
